# Supplementary material for: Bioinformatics in Sudan: Status and challenges case study: The National University-Sudan
Source: PLoS Comput Biol. 2021 Oct 21;17(10):e1009462. doi: 10.1371/journal.pcbi.1009462 (PMC8530284; doi:10.1371/journal.pcbi.1009462)
Supplement: S1 Data — (XLSX) [file pcbi.1009462.s001.xlsx]

## Sheet: Fig 1 
Year	No. of Publication
2003	5
2004	4
2005	3
2006	2
2007	4
2008	6
2009	6
2010	9
2011	16
2012	6
2013	15
2014	23
2015	29
2016	39
2017	50
2018	64
2019	55
2020	43

## Sheet: Fig 2
Main Resarch area	Sub-Research areas	Topic	Frequency
Animal Research	Animal genetics/omics	Cattle	7
		Camels	6
		Sheeps	6
		others	13
	Animal Parasitology	Theleria	15
		Echinococcus	10
		others	13
	Animal virology		29
	Animal Bacteriology		6
Human Microbiology	Human Bacteriology	Staphylococcus sp	9
		Tuberculosis	5
		others	21
	Human Parasitology	Malaria	26
		Leishmania	16
		others	2
	Human Virology	HBV	6
		others	15
Human Diseases	Genetic Disorders		11
	others		24
Drug Design			33
Plant Studies			24
Mycology	Mycetoma		13
	others		8
Crop research			16
Educational			13
Cancer Research	Breast Cancer		7
	others		7
Population genetics			9
Nutrition			9
